# Supplementary material for: Synthesis of silver nanoparticles using a Mentha spicata extract and evaluation of its anticancer and cytotoxic activity
Source: PeerJ. 2019 Dec 9;7:e8142. doi: 10.7717/peerj.8142 (PMC6907090; doi:10.7717/peerj.8142)
Supplement: Supplemental Information 1 [file peerj-07-8142-s001.xls]

## Sheet: Ensayo 1 HTB-38
Data
Assay		Anticancer activit
Cell line		HTB-38
controls		Vincristina (positive)
				Absorbance
						Exposure 2 Hrs
								AgNP-MS			AgNP-C
								7	8	9	10	11	12
A	200 ug/mL							0.152	0.153	0.153	0.167	0.157	0.157
B	100 ug/mL							0.189	0.186	0.18	0.211	0.226	0.207
C	50 ug/mL							0.186	0.216	0.206	0.233	0.225	0.215
D	25 ug/mL							0.226	0.207	0.233	0.218	0.22	0.211
E	12.5 ug/mL							0.208	0.221	0.216	0.202	0.233	0.206
F	6.25 ug/mL							0.199	0.213	0.237	0.226	0.209	0.215
G	3.125 ug/mL							0.203	0.213	0.208	0.209	0.215	0.199
H	Controles	0.394	0.427	0.4	0.396	0.387	0.39	0.216	0.213	0.217	0.214	0.21	0.215
				Control Negativo
				Promedio	0.407667

## Sheet: Ensayo 2 HTB-38
Data
Assay		Anticancer activit
Cell line		HTB-38
controls		Vincristina (positive)
				Absorbance
						Exposure 2 Hrs
								AgNP-MS			AgNP-C
								7	8	9	10	11	12
A	200 ug/mL							0.161	0.162	0.162	0.163	0.164	0.169
B	100 ug/mL							0.165	0.167	0.164	0.165	0.166	0.167
C	50 ug/mL							0.164	0.164	0.164	0.164	0.171	0.173
D	25 ug/mL							0.163	0.164	0.162	0.168	0.165	0.163
E	12.5 ug/mL							0.158	0.156	0.163	0.164	0.16	0.158
F	6.25 ug/mL							0.163	0.163	0.165	0.165	0.162	0.166
G	3.125 ug/mL							0.161	0.162	0.163	0.167	0.158	0.16
H	Controles	0.249	0.251	0.26	0.253	0.252	0.268	0.172	0.171	0.174	0.152	0.166	0.151
					Control Negativo
					Promedio	0.260333

## Sheet: Ensayo 3 HTB-38
Data
Assay		Anticancer activit
Cell line		HTB-38
controls		Vincristina (positive)
				Absorbance
						Exposure 2 Hrs
								AgNP-MS			AgNP-C
								7	8	9	10	11	12
A	200 ug/mL							0.173	0.175	0.175	0.181	0.181	0.18
B	100 ug/mL							0.196	0.19	0.199	0.222	0.219	0.224
C	50 ug/mL							0.218	0.213	0.229	0.263	0.26	0.241
D	25 ug/mL							0.237	0.227	0.232	0.267	0.25	0.239
E	12.5 ug/mL							0.28	0.25	0.256	0.252	0.257	0.235
F	6.25 ug/mL							0.245	0.254	0.245	0.245	0.255	0.238
G	3.125 ug/mL							0.242	0.288	0.254	0.244	0.261	0.247
H	Controles	0.49	0.52	0.481	0.501	0.488	0.495	0.255	0.253	0.258	0.254	0.25	0.23
					Control Negativo
					Promedio	0.505333
