# Supplementary material for: Synthesis of silver nanoparticles using a Mentha spicata extract and evaluation of its anticancer and cytotoxic activity
Source: PeerJ. 2019 Dec 9;7:e8142. doi: 10.7717/peerj.8142 (PMC6907090; doi:10.7717/peerj.8142)
Supplement: Supplemental Information 2 [file peerj-07-8142-s002.xls]

## Sheet: SiHa 1 ensayo 2 h
Data
Assay		Anticancer activit
Cell line		SiHa
controls		Vincristina (positive)
				Absorbance
						Exposure 2 Hrs
								AgNP-MS			AgNP-C
								7	8	9	10	11	12
A	200 ug/mL							0.244	0.261	0.269	0.261	0.26	0.228
B	100 ug/mL							0.261	0.267	0.285	0.31	0.302	0.312
C	50 ug/mL							0.281	0.258	0.345	0.328	0.332	0.326
D	25 ug/mL							0.389	0.384	0.464	0.376	0.374	0.363
E	12.5 ug/mL							0.335	0.408	0.45	0.397	0.402	0.382
F	6.25 ug/mL							0.401	0.451	0.387	0.424	0.414	0.422
G	3.125 ug/mL							0.376	0.41	0.378	0.418	0.372	0.425
H	Controles	0.665	0.627	0.719	0.693	0.79	0.561	0.569	0.491	0.403	0.421	0.419	0.427
				Control Negativo
				Promedio	0.734

## Sheet: SiHa 2 ensayo 2h
Data
Assay		Anticancer activit
Cell line		SiHa
controls		Vincristina (positive)
				Absorbance
						Exposure 2 Hrs
								AgNP-MS			AgNP-C
								7	8	9	10	11	12
A	200 ug/mL							0.17	0.171	0.169	0.166	0.164	0.16
B	100 ug/mL							0.174	0.173	0.167	0.169	0.168	0.193
C	50 ug/mL							0.159	0.165	0.164	0.163	0.158	0.162
D	25 ug/mL							0.172	0.163	0.163	0.17	0.157	0.167
E	12.5 ug/mL							0.169	0.17	0.165	0.159	0.158	0.156
F	6.25 ug/mL							0.169	0.173	0.165	0.404	0.45	0.381
G	3.125 ug/mL							0.67	0.628	0.575	0.549	0.51	0.581
H	Controles	0.621	0.431	0.469	0.87	0.842	0.876	0.61	0.599	0.575	0.157	0.157	0.157
					Control Negativo
					Promedio	0.862667

## Sheet: SiHa 3 ensayo 2h
Data
Assay		Anticancer activit
Cell line		SiHa
controls		Vincristina (positive)
				Absorbance
						Exposure 2 Hrs
								AgNP-MS			AgNP-C
								7	8	9	10	11	12
A	200 ug/mL							0.172	0.179	0.171	0.174	0.173	0.172
B	100 ug/mL							0.176	0.178	0.176	0.176	0.174	0.173
C	50 ug/mL							0.179	0.185	0.171	0.177	0.18	0.174
D	25 ug/mL							0.174	0.184	0.177	0.178	0.184	0.173
E	12.5 ug/mL							0.178	0.184	0.181	0.18	0.182	0.264
F	6.25 ug/mL							0.176	0.189	0.184	0.435	0.38	0.441
G	3.125 ug/mL							0.231	0.229	0.344	0.441	0.45	0.471
H	Controles	0.437	0.52	0.559	0.552	0.572	0.629	0.371	0.37	0.17	0.174	0.177	0.172
					Control Negativo
					Promedio	0.586667
